# Supplementary material for: The Roles of Calmodulin and CaMKII in Cx36 Plasticity
Source: Int J Mol Sci. 2021 Apr 25;22(9):4473. doi: 10.3390/ijms22094473 (PMC8123330; doi:10.3390/ijms22094473)
Supplement: Supplementary file 1 [file ijms-22-04473-s001.zip]

Archive with 1 entries (1 files):
- ijms-1181395-supplementary.pdf
